# Supplementary material for: Malignant Transformation in Extraoral Lichen Planus: A Systematic Review and Meta-Analysis in the Context of the Risk in Oral Lichen Planus
Source: Dent J (Basel). 2026 Apr 8;14(4):217. doi: 10.3390/dj14040217 (PMC13114415; doi:10.3390/dj14040217)
Supplement: Supplementary file 1 [file dentistry-14-00217-s001.zip]

Archive with 4 entries (4 files):
- dentistry-4160844-PRISMA_2020_checklist.pdf
- dentistry-4160844-supplementary-Table S3.pdf
- Supplementary Table S1.pdf
- Supplementary Table S2.pdf
